# Supplementary material for: Smart Pellets for Controlled Delivery of 5-Fluorouracil
Source: Molecules. 2022 Dec 30;28(1):306. doi: 10.3390/molecules28010306 (PMC9822034; doi:10.3390/molecules28010306)
Supplement: Supplementary file 1 [file molecules-28-00306-s001.zip]

Archive with 1 entries (1 files):
- molecules-2089291-supplementary.pdf
